# Supplementary material for: The dilemma of agricultural pollination in Brazil: Beekeeping growth and insecticide use
Source: PLoS One. 2018 Jul 6;13(7):e0200286. doi: 10.1371/journal.pone.0200286 (PMC6034858; doi:10.1371/journal.pone.0200286)
Supplement: S1 Table — Are countries sending data about agrochemical use equally?. United Nations Food and Agriculture Organization (http://www.fao.org/faostat/en/#data). (XLSX) [file pone.0200286.s002.xlsx]

## Sheet: S1 Table
Nations contributing to insecticide use information
Country	2010	2011	2012	2013	2014	2015
Algeria	Yes	Yes	Yes	Yes	Yes	No
Antigua and Barbuda	Yes	Yes	Yes	Yes	No	Yes
Argentina	Yes	Yes	No	No	Yes	No
Armenia	Yes	No	No	No	No	No
Austria	Yes	Yes	Yes	Yes	Yes	Yes
Azerbaijan	Yes	Yes	Yes	Yes	Yes	No
Bahrain	Yes	Yes	No	No	No	No
Bangladesh	Yes	Yes	Yes	Yes	Yes	No
Belgium	Yes	Yes	Yes	Yes	Yes	No
Belize	Yes	Yes	Yes	Yes	Yes	No
Bhutan	Yes	Yes	Yes	Yes	Yes	No
Bolivia	Yes	Yes	Yes	Yes	Yes	No
Brazil	Yes	Yes	Yes	Yes	Yes	Yes
Brunei Darussalam	Yes	Yes	Yes	Yes	Yes	No
Bulgaria	No	No	Yes	Yes	Yes	Yes
Burkina Faso	Yes	Yes	No	No	No	No
Burundi	Yes	Yes	Yes	No	No	No
Cameroon	Yes	Yes	No	No	No	No
Canada	Yes	Yes	Yes	Yes	Yes	No
Chile	Yes	Yes	Yes	Yes	Yes	Yes
Colombia	Yes	Yes	Yes	Yes	Yes	Yes
Congo	Yes	No	No	No	No	No
Costa Rica	Yes	Yes	No	No	No	No
Croatia	Yes	No	No	Yes	Yes	Yes
Cyprus	Yes	Yes	Yes	No	Yes	No
Czechia	Yes	Yes	Yes	Yes	Yes	Yes
Denmark	Yes	Yes	Yes	Yes	Yes	Yes
Dominican Republic	Yes	No	No	No	No	No
Ecuador	Yes	Yes	Yes	Yes	Yes	No
Egypt	Yes	Yes	Yes	Yes	Yes	No
El Salvador	Yes	Yes	Yes	Yes	Yes	No
Estonia	Yes	Yes	Yes	Yes	Yes	Yes
Ethiopia	Yes	No	No	No	No	No
Fiji	Yes	Yes	Yes	Yes	No	No
Finland	Yes	Yes	Yes	Yes	Yes	Yes
France	Yes	Yes	Yes	Yes	Yes	Yes
French Polynesia	Yes	Yes	Yes	Yes	Yes	No
Germany	Yes	Yes	Yes	Yes	Yes	Yes
Greece	Yes	Yes	Yes	Yes	Yes	Yes
Guatemala	Yes	Yes	Yes	Yes	No	No
Guinea	No	No	No	Yes	Yes	No
Guyana	Yes	Yes	Yes	Yes	No	No
Honduras	Yes	Yes	Yes	No	No	No
Hong Kong	Yes	Yes	Yes	Yes	Yes	No
Hungary	Yes	Yes	Yes	Yes	Yes	Yes
Iceland	Yes	Yes	Yes	Yes	Yes	Yes
India	Yes	No	No	No	No	No
Iran	No	Yes	Yes	Yes	No	No
Iraq	No	No	No	Yes	No	No
Ireland	Yes	Yes	Yes	Yes	Yes	Yes
Israel	Yes	Yes	Yes	Yes	No	No
Italy	Yes	Yes	Yes	Yes	Yes	Yes
Japan	Yes	Yes	Yes	Yes	Yes	No
Jordan	Yes	Yes	No	No	No	No
Kazakhstan	Yes	Yes	Yes	Yes	Yes	No
Korea	Yes	Yes	Yes	Yes	Yes	Yes
Kyrgyzstan	Yes	Yes	Yes	No	No	No
Lao People's Democratic Republic	Yes	No	Yes	Yes	Yes	No
Latvia	Yes	Yes	Yes	Yes	Yes	Yes
Lesotho	Yes	Yes	Yes	Yes	No	No
Libya	Yes	No	No	No	No	No
Lithuania	Yes	Yes	Yes	Yes	Yes	Yes
Macao	Yes	Yes	Yes	No	No	Yes
Madagascar	Yes	Yes	Yes	Yes	Yes	No
Malawi	Yes	Yes	Yes	Yes	Yes	No
Malaysia	Yes	Yes	Yes	Yes	Yes	No
Maldives	No	Yes	Yes	Yes	Yes	No
Mali	Yes	Yes	Yes	No	No	No
Malta	No	No	No	No	Yes	No
Mauritania	Yes	Yes	Yes	No	No	No
Mauritius	Yes	Yes	Yes	Yes	Yes	Yes
Mexico	Yes	Yes	Yes	Yes	Yes	No
Montenegro	Yes	Yes	Yes	Yes	Yes	Yes
Mozambique	Yes	Yes	No	No	No	No
Myanmar	Yes	Yes	Yes	Yes	Yes	No
Nepal	Yes	Yes	Yes	Yes	No	No
Netherlands	Yes	Yes	Yes	Yes	Yes	Yes
New Caledonia	Yes	Yes	Yes	Yes	Yes	No
Nicaragua	Yes	Yes	Yes	No	No	No
Niger	Yes	Yes	Yes	No	No	No
Norway	Yes	Yes	Yes	Yes	Yes	Yes
Oman	Yes	Yes	Yes	No	No	No
Panama	No	Yes	Yes	Yes	No	No
Paraguay	No	No	Yes	Yes	No	No
Peru	Yes	Yes	Yes	Yes	Yes	No
Poland	Yes	Yes	Yes	Yes	Yes	Yes
Portugal	Yes	Yes	Yes	Yes	Yes	Yes
Romania	Yes	Yes	Yes	Yes	Yes	Yes
Rwanda	Yes	Yes	Yes	Yes	Yes	No
Saint Kitts and Nevis	Yes	Yes	Yes	Yes	Yes	No
Saudi Arabia	No	No	Yes	Yes	No	No
Senegal	No	No	Yes	Yes	Yes	No
Slovakia	Yes	Yes	Yes	Yes	Yes	Yes
Slovenia	Yes	Yes	Yes	Yes	Yes	Yes
Spain	Yes	Yes	Yes	Yes	Yes	Yes
Sri Lanka	Yes	Yes	Yes	Yes	Yes	No
Sudan	Yes	Yes	Yes	No	No	No
Suriname	Yes	Yes	Yes	Yes	Yes	No
Sweden	Yes	Yes	Yes	Yes	Yes	Yes
Switzerland	Yes	Yes	Yes	Yes	Yes	Yes
Taiwan	Yes	Yes	Yes	Yes	Yes	Yes
Tajikistan	Yes	Yes	No	No	No	No
Thailand	Yes	Yes	Yes	Yes	Yes	No
Togo	Yes	Yes	Yes	Yes	Yes	No
Tonga	No	No	No	Yes	Yes	No
Trinidad and Tobago	Yes	Yes	Yes	Yes	Yes	No
Turkey	Yes	Yes	Yes	Yes	Yes	Yes
Ukraine	Yes	Yes	Yes	Yes	Yes	No
United Kingdom	Yes	Yes	Yes	Yes	Yes	Yes
United States of America	No	No	Yes	No	No	No
Uruguay	Yes	Yes	Yes	Yes	Yes	Yes
Yemen	Yes	Yes	No	No	No	No
Zimbabwe	No	No	Yes	Yes	Yes	No
Moldova	Yes	Yes	Yes	Yes	Yes	Yes
