# Supplementary material for: The dilemma of agricultural pollination in Brazil: Beekeeping growth and insecticide use
Source: PLoS One. 2018 Jul 6;13(7):e0200286. doi: 10.1371/journal.pone.0200286 (PMC6034858; doi:10.1371/journal.pone.0200286)
Supplement: S2 Table — United Nations Food and Agriculture Organization (http://www.fao.org/faostat/en/#data). (XLSX) [file pone.0200286.s003.xlsx]

## Sheet: S2 Table
Country	Year	Value (metric tons)		Global use of active ingredients of insecticides over 15 years (metric tons)		Period	Brazilian position
Brazil	2015	71663		5.05558e+06		2015	1 (39)
Turkey	2015	9693				2014	1 (77)
Chile	2015	7737				2013	1 (86)
Spain	2015	6825				2012	2 (94)
Italy	2015	6382.5				2011	1 (96)
Republic of Korea	2015	6274				2010	1 (101)
Colombia	2015	3624				2009	2 (109)
France	2015	3271.1				2008	1 (104)
Greece	2015	3178				2007	2 (106)
China, Taiwan Province of	2015	2675				2006	2 (105)
Poland	2015	1539.5				2005	2 (100)
Germany	2015	1219.5				2004	2 (93)
Mauritius	2015	963				2003	2 (82)
Hungary	2015	826.6				2002	2 (74)
Romania	2015	716.31				2001	2 (79)
United Kingdom	2015	600.55				2000	2 (93)
Uruguay	2015	450.7				* brackets - Total of countries sampled
Netherlands	2015	326.5
Republic of Moldova	2015	296
Bulgaria	2015	286.4
Czechia	2015	252.8
Portugal	2015	242.2
Austria	2015	216.8
China, Macao SAR	2015	139.2
Croatia	2015	139.2
Switzerland	2015	102.9
Slovakia	2015	99.6
Ireland	2015	70
Denmark	2015	68
Slovenia	2015	38.04
Sweden	2015	36
Estonia	2015	27.6
Lithuania	2015	27.6
Finland	2015	18.62
Latvia	2015	17.4
Antigua and Barbuda	2015	8.82
Montenegro	2015	8
Norway	2015	5.82
Iceland	2015	0
Brazil	2014	77043
Mexico	2014	32406
Japan	2014	18030.2
Ukraine	2014	12851.8
Italy	2014	9099
Turkey	2014	9099
Bolivia (Plurinational State of)	2014	8914
Argentina	2014	7919.3
Chile	2014	7914
Colombia	2014	7688.5
Spain	2014	7609
Thailand	2014	6838
Republic of Korea	2014	6620
Malaysia	2014	4053.45
Greece	2014	3974.36
Peru	2014	3943.81
France	2014	3483.9
Canada	2014	3455.2
Egypt	2014	3113
China, Taiwan Province of	2014	2644
Myanmar	2014	2220.9
El Salvador	2014	1679.46
Bangladesh	2014	1596.3
Uruguay	2014	1474
Poland	2014	1467.11
Ecuador	2014	1398.21
Algeria	2014	1230
Zimbabwe	2014	1092.25
Trinidad and Tobago	2014	1018.55
Hungary	2014	922.2
Mauritius	2014	810
Germany	2014	804.67
Kazakhstan	2014	645.4
United Kingdom	2014	637.58
Romania	2014	635.1
Malawi	2014	574.71
Belgium	2014	556.04
Maldives	2014	347
Republic of Moldova	2014	342
Portugal	2014	314.7
Netherlands	2014	297.14
Czechia	2014	283.6
Austria	2014	266.9
Senegal	2014	249.74
Madagascar	2014	237
Rwanda	2014	233.7
Sri Lanka	2014	211.5
Cyprus	2014	182
Togo	2014	174.9
Azerbaijan	2014	168.8
Bulgaria	2014	163
Croatia	2014	153.19
Guinea	2014	128.68
Switzerland	2014	109.13
Slovakia	2014	85.44
Suriname	2014	73.78
Latvia	2014	64
Belize	2014	55.18
Ireland	2014	51.02
Sweden	2014	44
Lithuania	2014	43.6
Slovenia	2014	33.57
Estonia	2014	28
China, Hong Kong SAR	2014	25
Denmark	2014	19
Finland	2014	18.18
French Polynesia	2014	9.65
Montenegro	2014	9
Bhutan	2014	6.99
Norway	2014	6.88
Brunei Darussalam	2014	1.2
Tonga	2014	0.54
New Caledonia	2014	0.51
Malta	2014	0.31
Saint Kitts and Nevis	2014	0.31
Iceland	2014	0.27
Lao People's Democratic Republic	2014	0.2
Brazil	2013	70424
Mexico	2013	37455
Japan	2013	17547.8
Ukraine	2013	14703.1
Colombia	2013	9401.38
Bolivia (Plurinational State of)	2013	9390.3
Italy	2013	8713
Turkey	2013	8599
Chile	2013	7965
Paraguay	2013	6943.7
Spain	2013	6909
Republic of Korea	2013	5991
Iran (Islamic Republic of)	2013	5261.8
Malaysia	2013	4902.41
Egypt	2013	4226
Canada	2013	3708.1
Peru	2013	3489.61
El Salvador	2013	3372.48
France	2013	3318.3
China, Taiwan Province of	2013	3291
Saudi Arabia	2013	3130.5
Greece	2013	3026.33
Uruguay	2013	2122.2
Bangladesh	2013	1747.4
Thailand	2013	1675
Poland	2013	1296.58
Myanmar	2013	1245.1
Ecuador	2013	1152.82
Germany	2013	1095.5
Fiji	2013	1047.18
Guatemala	2013	954.4
Mauritius	2013	941
Zimbabwe	2013	927.19
Algeria	2013	927
Romania	2013	850.1
United Kingdom	2013	716.54
Trinidad and Tobago	2013	712.15
Kazakhstan	2013	632.4
Malawi	2013	620.42
Belgium	2013	620.2
Hungary	2013	606.8
Israel	2013	532.4
Iraq	2013	510.8
Senegal	2013	441.54
Sri Lanka	2013	344.05
Rwanda	2013	332.78
Madagascar	2013	332.75
Portugal	2013	312.41
Austria	2013	282.5
Republic of Moldova	2013	276.62
Czechia	2013	268.68
Netherlands	2013	266.89
Panama	2013	184.73
Togo	2013	171.6
Nepal	2013	162.3
Maldives	2013	157
Azerbaijan	2013	148.3
Croatia	2013	127.35
Bulgaria	2013	111
Switzerland	2013	92.66
Slovakia	2013	81.09
Guinea	2013	70.47
Denmark	2013	56
Belize	2013	55.67
Lao People's Democratic Republic	2013	54.07
Ireland	2013	54
Guyana	2013	51.9
Lesotho	2013	49.75
Latvia	2013	44.1
Lithuania	2013	39.93
Sweden	2013	28
Suriname	2013	27.3
Slovenia	2013	26.87
Estonia	2013	22
China, Hong Kong SAR	2013	20
Finland	2013	17.67
Antigua and Barbuda	2013	7.43
Bhutan	2013	6.82
Norway	2013	6.59
French Polynesia	2013	6.24
Montenegro	2013	6
New Caledonia	2013	1.49
Tonga	2013	0.59
Saint Kitts and Nevis	2013	0.39
Brunei Darussalam	2013	0.26
Iceland	2013	0.18
United States of America	2012	65770.8
Brazil	2012	57170
Mexico	2012	37501
Paraguay	2012	20329.4
Japan	2012	19066.3
Ukraine	2012	12406.2
Italy	2012	10413
Bolivia (Plurinational State of)	2012	9386
Turkey	2012	8123
Chile	2012	7897
Spain	2012	7704
Iran (Islamic Republic of)	2012	6673.5
Colombia	2012	5115.8
Republic of Korea	2012	5047
Egypt	2012	4808
Thailand	2012	4770
Peru	2012	4379.84
Malaysia	2012	4098.35
Canada	2012	3773.4
China, Taiwan Province of	2012	3049
France	2012	2897.1
Greece	2012	2892.7
Saudi Arabia	2012	2889.7
Bangladesh	2012	1907.21
Myanmar	2012	1677.34
Poland	2012	1272.7
Algeria	2012	1267
Guatemala	2012	1193.6
Uruguay	2012	1179.9
Ecuador	2012	1145.83
Germany	2012	1090.47
Zimbabwe	2012	1015.63
Fiji	2012	1002.62
Mauritius	2012	843
Romania	2012	832.6
Trinidad and Tobago	2012	740.68
United Kingdom	2012	671.86
Sudan	2012	653.84
Hungary	2012	611
Belgium	2012	563.31
Israel	2012	530.8
Kazakhstan	2012	410.2
Malawi	2012	386.72
Nicaragua	2012	386.13
Senegal	2012	345.3
Portugal	2012	344.33
Netherlands	2012	297.64
Oman	2012	291.4
El Salvador	2012	282.75
Austria	2012	280.3
Republic of Moldova	2012	268.55
Sri Lanka	2012	249.05
Cyprus	2012	248.82
Czechia	2012	235.3
Panama	2012	213.37
Lesotho	2012	171.05
Azerbaijan	2012	162.5
Madagascar	2012	159.28
Kyrgyzstan	2012	153.3
Togo	2012	151.1
China, Macao SAR	2012	150
Nepal	2012	138.76
Honduras	2012	101.69
Switzerland	2012	94.93
Rwanda	2012	91.2
Bulgaria	2012	83
Guyana	2012	77.69
Belize	2012	74.64
Denmark	2012	70
Slovakia	2012	68.6
Maldives	2012	55
Latvia	2012	44.51
Lithuania	2012	42.3
Ireland	2012	42
Slovenia	2012	41.74
Burundi	2012	39.99
Sweden	2012	35
China, Hong Kong SAR	2012	32
Suriname	2012	29.97
Mauritania	2012	26.41
Estonia	2012	24
Antigua and Barbuda	2012	22.51
Niger	2012	21.37
Finland	2012	21.33
Lao People's Democratic Republic	2012	19.53
French Polynesia	2012	11.53
Mali	2012	10.52
Montenegro	2012	8
Bhutan	2012	6.64
Norway	2012	6.5
New Caledonia	2012	0.9
Brunei Darussalam	2012	0.57
Iceland	2012	0.41
Saint Kitts and Nevis	2012	0.33
Brazil	2011	60614
Mexico	2011	30823
Argentina	2011	23240
Japan	2011	18847.5
Colombia	2011	12198
Italy	2011	11795
Ukraine	2011	11150
Thailand	2011	10671
Bolivia (Plurinational State of)	2011	9191
Spain	2011	8146
Turkey	2011	7182
Chile	2011	6752
Republic of Korea	2011	6634
Egypt	2011	5148
Ecuador	2011	4520.58
Peru	2011	3746.56
Cameroon	2011	3670.7
Malaysia	2011	3532.83
Canada	2011	3164.3
Greece	2011	3122.7
China, Taiwan Province of	2011	2964
Iran (Islamic Republic of)	2011	2823.3
France	2011	2486.3
Bangladesh	2011	2410.73
Myanmar	2011	2369.76
Costa Rica	2011	2101.16
Algeria	2011	1483
Uruguay	2011	1329.9
Guatemala	2011	1324.7
Fiji	2011	1194.8
Sudan	2011	1127.66
Germany	2011	1109.39
Romania	2011	993.3
Poland	2011	972.73
Mauritius	2011	904
United Kingdom	2011	828.09
Belgium	2011	658.98
Israel	2011	535.86
Hungary	2011	524
Kazakhstan	2011	449.2
Sri Lanka	2011	393.97
Nicaragua	2011	378.89
Jordan	2011	346.5
Portugal	2011	344.72
Honduras	2011	339.4
Netherlands	2011	302.79
Austria	2011	293
Oman	2011	286.2
Czechia	2011	241.26
Republic of Moldova	2011	230.86
Panama	2011	226.5
El Salvador	2011	216.39
Mozambique	2011	200
Burkina Faso	2011	186
Malawi	2011	181.42
Cyprus	2011	157.4
Madagascar	2011	156.82
Azerbaijan	2011	132
China, Macao SAR	2011	123
Trinidad and Tobago	2011	115.16
Nepal	2011	114.46
Lesotho	2011	100.22
Guyana	2011	95.4
Kyrgyzstan	2011	94.8
Switzerland	2011	79.77
Tajikistan	2011	69.8
Belize	2011	68.48
Suriname	2011	68.17
Rwanda	2011	67.8
Slovakia	2011	57.2
Ireland	2011	57
Maldives	2011	40
Slovenia	2011	38.63
Burundi	2011	38.56
Latvia	2011	34.3
Sweden	2011	33
Denmark	2011	29.91
China, Hong Kong SAR	2011	29
Togo	2011	25.8
Lithuania	2011	21.63
Yemen	2011	21.1
Estonia	2011	21
Mali	2011	20.47
Finland	2011	19.17
Antigua and Barbuda	2011	18.92
French Polynesia	2011	15.67
Mauritania	2011	13.35
Niger	2011	10.59
Montenegro	2011	9
Bhutan	2011	7.3
Norway	2011	5.94
Bahrain	2011	5.33
Saint Kitts and Nevis	2011	4.48
New Caledonia	2011	1.4
Brunei Darussalam	2011	0.54
Iceland	2011	0.4
Brazil	2010	66471
Mexico	2010	26671
Argentina	2010	26519
Malaysia	2010	21636.3
India	2010	20618.8
Japan	2010	20535
Spain	2010	14335
Italy	2010	10834
Thailand	2010	9995
Bolivia (Plurinational State of)	2010	9859
Ukraine	2010	8905.8
Colombia	2010	8717.6
Turkey	2010	8216
Ecuador	2010	7689.61
Republic of Korea	2010	7414
Chile	2010	7071
Egypt	2010	4390
Peru	2010	4352.16
Cameroon	2010	3467.28
Canada	2010	3007.4
China, Taiwan Province of	2010	2917
Bangladesh	2010	2681.68
Nicaragua	2010	2237.24
Costa Rica	2010	2148.52
Guatemala	2010	2026.93
Hungary	2010	1965
Myanmar	2010	1812.27
Netherlands	2010	1634.9
Greece	2010	1579.4
Romania	2010	1327.7
Fiji	2010	1253.22
Germany	2010	1243.79
Israel	2010	1171.6
Uruguay	2010	1085.62
Libya	2010	1055
France	2010	1033
Mauritius	2010	948
United Kingdom	2010	889.46
Poland	2010	888.02
Algeria	2010	656
El Salvador	2010	640.58
Ethiopia	2010	638.4
Dominican Republic	2010	609.43
Belgium	2010	605.63
Trinidad and Tobago	2010	558.97
Sri Lanka	2010	439.12
Mozambique	2010	398.46
Portugal	2010	389.35
Sudan (former)	2010	372.12
Malawi	2010	357.61
Honduras	2010	311.2
Kazakhstan	2010	289.52
Jordan	2010	261
Republic of Moldova	2010	241.28
Cyprus	2010	223
Oman	2010	212.3
Czechia	2010	212
Austria	2010	155.6
China, Macao SAR	2010	127
Suriname	2010	112.69
Burkina Faso	2010	109.69
Kyrgyzstan	2010	109.4
Madagascar	2010	99.19
Nepal	2010	96.11
Slovakia	2010	89.81
Azerbaijan	2010	77.2
Tajikistan	2010	69.1
Switzerland	2010	68.2
Rwanda	2010	63.23
Slovenia	2010	61.84
Croatia	2010	58
Belize	2010	56.26
Armenia	2010	51.95
Togo	2010	49.81
Latvia	2010	38.1
Sweden	2010	34
Denmark	2010	33
Lesotho	2010	32.33
Guyana	2010	32.07
Burundi	2010	27.09
Ireland	2010	24
Finland	2010	23.26
Mali	2010	22.61
Yemen	2010	20.81
Estonia	2010	20
China, Hong Kong SAR	2010	14
Lithuania	2010	12.83
Niger	2010	11.49
Montenegro	2010	8
Bahrain	2010	6.72
French Polynesia	2010	6.65
Brunei Darussalam	2010	6.16
Norway	2010	5.33
Bhutan	2010	4.9
Saint Kitts and Nevis	2010	4.42
Antigua and Barbuda	2010	3.28
Mauritania	2010	2.79
New Caledonia	2010	1.9
Iceland	2010	0.47
Congo	2010	0.2
Lao People's Democratic Republic	2010	0.05
United States of America	2009	63049.3
Brazil	2009	61180
Mexico	2009	26024
Japan	2009	23403.1
Malaysia	2009	16607.8
Argentina	2009	15857
India	2009	14810.2
Spain	2009	12624
Turkey	2009	11447
Italy	2009	10930
Republic of Korea	2009	8810
Thailand	2009	8112
Colombia	2009	7457.54
Bolivia (Plurinational State of)	2009	7281.1
Chile	2009	6825
Ukraine	2009	5903.4
Ghana	2009	3448.71
Libya	2009	3379
Peru	2009	3324.02
Egypt	2009	3304
China, Taiwan Province of	2009	2756
Canada	2009	2525
Bangladesh	2009	2475.78
Hungary	2009	2190
Iran (Islamic Republic of)	2009	2078
Cameroon	2009	2020.29
Nicaragua	2009	1916.08
Netherlands	2009	1714.52
Costa Rica	2009	1687.9
Algeria	2009	1603.6
Germany	2009	1355.56
Guatemala	2009	1350.26
United Kingdom	2009	1157.47
Ecuador	2009	1155.29
Fiji	2009	1140.37
France	2009	1121
Romania	2009	1046.3
Greece	2009	1016.4
Israel	2009	1002.2
Uruguay	2009	985.5
Poland	2009	925.03
El Salvador	2009	908.62
Mauritius	2009	837
Tunisia	2009	762
Myanmar	2009	591.84
Sudan (former)	2009	567.57
Dominican Republic	2009	551.24
Burkina Faso	2009	522.72
Belgium	2009	454.47
Portugal	2009	396.12
Ethiopia	2009	370.9
Sri Lanka	2009	357.41
Kazakhstan	2009	352.05
Jordan	2009	334
Cyprus	2009	311
New Zealand	2009	303
Republic of Moldova	2009	272.18
Czechia	2009	265
Honduras	2009	251.8
Malawi	2009	192.22
Mozambique	2009	180.23
Austria	2009	164.8
Suriname	2009	146.91
China, Macao SAR	2009	134
Switzerland	2009	130.1
Rwanda	2009	95.04
Slovakia	2009	91.29
Azerbaijan	2009	84.12
Kyrgyzstan	2009	82.1
Croatia	2009	77
Slovenia	2009	69.29
Guinea	2009	68.99
Tajikistan	2009	68
Nepal	2009	61.64
Armenia	2009	46.67
Lesotho	2009	44.88
Sweden	2009	44
Madagascar	2009	43.06
Trinidad and Tobago	2009	40.54
Denmark	2009	40
Latvia	2009	36.2
Burundi	2009	36.02
Guyana	2009	35.94
Yemen	2009	33.13
The former Yugoslav Republic of Macedonia	2009	27
Finland	2009	26.45
Ireland	2009	24
Mali	2009	21.71
Togo	2009	21.47
Lithuania	2009	21.3
China, Hong Kong SAR	2009	20
Belize	2009	17.19
Estonia	2009	16
French Polynesia	2009	14.88
Bahrain	2009	8.1
Niger	2009	7.32
Norway	2009	7.04
Saint Kitts and Nevis	2009	4.58
Mauritania	2009	4.29
Bhutan	2009	3.87
Brunei Darussalam	2009	3.74
New Caledonia	2009	1.5
Congo	2009	1.3
Timor-Leste	2009	1.08
Cook Islands	2009	1.07
Lao People's Democratic Republic	2009	0.49
Montenegro	2009	0.34
Iceland	2009	0.26
Comoros	2009	0.01
Brazil	2008	65642
Bangladesh	2008	27051
Mexico	2008	25155
Japan	2008	21146.4
Argentina	2008	18695
Italy	2008	13523
Spain	2008	13294
Turkey	2008	9988
Republic of Korea	2008	9960
Thailand	2008	9471
Ukraine	2008	8522.3
Malaysia	2008	8398.69
Chile	2008	8336
Colombia	2008	8198.92
Bolivia (Plurinational State of)	2008	5947.4
Peru	2008	4442.77
Ghana	2008	3642
Egypt	2008	3603
India	2008	3278.33
Canada	2008	3010.1
China, Taiwan Province of	2008	3006
Guatemala	2008	2781.49
Hungary	2008	2540
Libya	2008	2505
Nicaragua	2008	2495.14
Cameroon	2008	2458.59
Costa Rica	2008	2097.2
Netherlands	2008	1857.59
Ecuador	2008	1650.19
Greece	2008	1636.7
Israel	2008	1272.9
Algeria	2008	1262.6
France	2008	1254
Uruguay	2008	1221.37
Iran (Islamic Republic of)	2008	1208
Fiji	2008	1201.79
United Kingdom	2008	1200.61
Germany	2008	1175.57
Poland	2008	1077.02
Burkina Faso	2008	893.2
Myanmar	2008	871.89
Romania	2008	847.6
Occupied Palestinian Territory	2008	823.6
Mauritius	2008	645
El Salvador	2008	600.8
Belgium	2008	460.37
Dominican Republic	2008	459.67
Ethiopia	2008	457.8
Mozambique	2008	437.12
Sri Lanka	2008	395.04
Jordan	2008	385
Portugal	2008	380.17
Czechia	2008	359
Republic of Moldova	2008	357.58
New Zealand	2008	319
Burundi	2008	315.27
Honduras	2008	313.8
Kazakhstan	2008	313.73
Malawi	2008	305.3
Sudan (former)	2008	299
Cyprus	2008	175
Austria	2008	145.8
China, Macao SAR	2008	142
Kyrgyzstan	2008	113.7
Suriname	2008	110.4
Nepal	2008	107.8
Azerbaijan	2008	105.5
Croatia	2008	96
Slovakia	2008	94.42
Armenia	2008	73.02
Switzerland	2008	71.38
Tajikistan	2008	66.7
Mali	2008	54.17
Rwanda	2008	50.54
Ireland	2008	44
Slovenia	2008	42.19
Denmark	2008	38
Belize	2008	36.22
Sweden	2008	36
Latvia	2008	35.3
Madagascar	2008	34.97
Yemen	2008	31.57
Finland	2008	28.24
China, Hong Kong SAR	2008	28
Guyana	2008	23.7
Estonia	2008	22
Lesotho	2008	21.37
Lithuania	2008	21.2
French Polynesia	2008	18.47
Mauritania	2008	17.13
Niger	2008	12.04
The former Yugoslav Republic of Macedonia	2008	12
Togo	2008	10.15
Norway	2008	8.38
Bahrain	2008	6
Saint Kitts and Nevis	2008	4.56
Bhutan	2008	3.91
Brunei Darussalam	2008	2.43
Cook Islands	2008	1.06
Timor-Leste	2008	0.99
Montenegro	2008	0.34
Iceland	2008	0.25
Lao People's Democratic Republic	2008	0.05
Comoros	2008	0.04
United States of America	2007	78471.4
Brazil	2007	57421
Mexico	2007	27196
Argentina	2007	23659
Bangladesh	2007	22915
Japan	2007	22549
Turkey	2007	22012
India	2007	14617.6
Italy	2007	13567
Spain	2007	12740
Colombia	2007	11714.5
Thailand	2007	8773
Republic of Korea	2007	8568
Malaysia	2007	8147.91
Ecuador	2007	7693.99
Chile	2007	6254
Bolivia (Plurinational State of)	2007	6059
Ukraine	2007	5675.8
Egypt	2007	4777
Peru	2007	3925.29
China, Taiwan Province of	2007	3029
Cameroon	2007	2964.88
Nicaragua	2007	2867.59
Saudi Arabia	2007	2529.63
Hungary	2007	2504.5
Algeria	2007	2280.47
Greece	2007	2238.6
Costa Rica	2007	2120.9
France	2007	2101
Guatemala	2007	2047.12
Netherlands	2007	1906.3
Libya	2007	1796
Myanmar	2007	1718.54
Germany	2007	1370.44
Burkina Faso	2007	1285.7
United Kingdom	2007	1279.48
Iran (Islamic Republic of)	2007	1049
Ghana	2007	1015.34
Jordan	2007	1010
Poland	2007	981
Uruguay	2007	969.89
Romania	2007	863.1
Occupied Palestinian Territory	2007	816
Panama	2007	710.12
Ethiopia	2007	666.4
Mauritius	2007	648
Portugal	2007	641.12
Gambia	2007	408
Belgium	2007	374.28
Dominican Republic	2007	362.16
Iraq	2007	352.15
Malawi	2007	338.49
Sudan (former)	2007	315.93
Republic of Moldova	2007	305.2
New Zealand	2007	299
Burundi	2007	287.33
Sri Lanka	2007	276.68
Honduras	2007	250.7
El Salvador	2007	227.84
Czechia	2007	211.49
Austria	2007	188.1
Cyprus	2007	179
Kazakhstan	2007	178.99
Mozambique	2007	172.34
China, Macao SAR	2007	136
Suriname	2007	121.35
Slovenia	2007	106.46
Yemen	2007	97.76
Kyrgyzstan	2007	83.4
Slovakia	2007	82.29
Croatia	2007	81
Switzerland	2007	80.2
Rwanda	2007	75
Togo	2007	70.57
Tajikistan	2007	65.1
Armenia	2007	63.8
Nepal	2007	62.7
Belize	2007	54.82
Sweden	2007	54
Guyana	2007	45.61
Azerbaijan	2007	43.65
Ireland	2007	43
Madagascar	2007	33.72
Mali	2007	33.25
Lithuania	2007	32.6
Niger	2007	30.57
Latvia	2007	30.01
Denmark	2007	28
Finland	2007	27.63
Lesotho	2007	27.62
China, Hong Kong SAR	2007	23
The former Yugoslav Republic of Macedonia	2007	22
Estonia	2007	18
French Polynesia	2007	13.9
Bahrain	2007	10.58
Mauritania	2007	9.8
Norway	2007	9.72
Saint Kitts and Nevis	2007	4.2
Bhutan	2007	4.14
Brunei Darussalam	2007	2.17
Timor-Leste	2007	1.74
Cook Islands	2007	1.05
Malta	2007	0.93
Iceland	2007	0.42
Lao People's Democratic Republic	2007	0.11
Comoros	2007	0.05
United States of America	2006	74842.7
Brazil	2006	45435
Japan	2006	24031.8
Mexico	2006	19750
Argentina	2006	18684
Bangladesh	2006	18218.2
India	2006	16913
Spain	2006	13438
Italy	2006	12470
Colombia	2006	12121.7
Ghana	2006	11728
Turkey	2006	8530
Republic of Korea	2006	8334
Australia	2006	8036
Morocco	2006	7775
Malaysia	2006	6074
Chile	2006	6059
Bolivia (Plurinational State of)	2006	5852.9
Thailand	2006	5187
Ecuador	2006	5034.29
Egypt	2006	4905
Ukraine	2006	4508
Iran (Islamic Republic of)	2006	4156
Peru	2006	4122.1
Libya	2006	3214
Cameroon	2006	2986.24
China, Taiwan Province of	2006	2948
Guatemala	2006	2271.47
France	2006	2140
Nicaragua	2006	2123.39
Hungary	2006	2011.5
Greece	2006	1993
Myanmar	2006	1987.15
Costa Rica	2006	1858
Netherlands	2006	1699.12
United Kingdom	2006	1373.2
Mauritius	2006	1288
Canada	2006	1287.6
Gambia	2006	1170
Jordan	2006	1039
Panama	2006	1004.36
Romania	2006	855.6
Occupied Palestinian Territory	2006	821.2
Germany	2006	776.24
Algeria	2006	762.58
Sudan (former)	2006	638.91
Ethiopia	2006	608.9
Yemen	2006	582.17
Bahamas	2006	575.06
Burkina Faso	2006	505.96
Poland	2006	498
Portugal	2006	493
Mozambique	2006	439.24
Sri Lanka	2006	384.03
Uruguay	2006	369.3
Kazakhstan	2006	289.08
Dominican Republic	2006	288.24
Cyprus	2006	282
New Zealand	2006	253
Iraq	2006	236.88
Honduras	2006	231.7
El Salvador	2006	228.7
Republic of Moldova	2006	227
Czechia	2006	171.9
Suriname	2006	153.45
Malawi	2006	141.65
China, Macao SAR	2006	138
Austria	2006	130.9
Slovenia	2006	109.99
Burundi	2006	103.66
Kyrgyzstan	2006	93.3
Croatia	2006	88
Switzerland	2006	83.7
Slovakia	2006	65.65
Rwanda	2006	64.06
Tajikistan	2006	63.4
Sweden	2006	62
Denmark	2006	57
Guyana	2006	47.44
Belize	2006	46.88
Nepal	2006	46.79
Armenia	2006	43.09
Ireland	2006	43
Mali	2006	36.11
Madagascar	2006	29.48
Finland	2006	27.69
Togo	2006	26.23
China, Hong Kong SAR	2006	23
Niger	2006	21.12
The former Yugoslav Republic of Macedonia	2006	20
French Polynesia	2006	16.06
Latvia	2006	14.01
Bahrain	2006	9.09
Estonia	2006	9
Norway	2006	7.75
Lithuania	2006	7
Saint Kitts and Nevis	2006	4.15
Brunei Darussalam	2006	3.54
Bhutan	2006	3.06
Lesotho	2006	1.79
Mauritania	2006	1.7
Cook Islands	2006	1.04
Lao People's Democratic Republic	2006	0.08
Comoros	2006	0.07
Iceland	2006	0
United States of America	2005	61688.5
Brazil	2005	43763
Colombia	2005	36456.6
Japan	2005	22679.6
India	2005	21783
Mexico	2005	19188
Turkey	2005	16032
Bangladesh	2005	15606.1
Ecuador	2005	14357.2
Spain	2005	14144
Italy	2005	12838
Morocco	2005	9975
Republic of Korea	2005	8734
Australia	2005	7680
Libya	2005	7271
Chile	2005	6946
Thailand	2005	6650
Bolivia (Plurinational State of)	2005	5535
Iran (Islamic Republic of)	2005	5031
Egypt	2005	3477
Peru	2005	3346.72
Ukraine	2005	3331.5
China, Taiwan Province of	2005	3177
Greece	2005	3108
Ghana	2005	2684.54
France	2005	2506
Nicaragua	2005	2189.8
Cameroon	2005	2016.25
Costa Rica	2005	1850
Netherlands	2005	1663.42
Hungary	2005	1523.5
Canada	2005	1455
United Kingdom	2005	1206.9
Jordan	2005	1199
Panama	2005	1145.15
Guatemala	2005	1144.79
Romania	2005	1136.2
Algeria	2005	996.55
Germany	2005	963.31
Belgium	2005	930
Occupied Palestinian Territory	2005	815.6
El Salvador	2005	711.31
Mauritius	2005	707
Bahamas	2005	662.69
Myanmar	2005	660.65
Sudan (former)	2005	629.59
Gambia	2005	629
Yemen	2005	622.62
Uruguay	2005	524.02
Poland	2005	500
Burkina Faso	2005	429.08
Portugal	2005	425
Dominican Republic	2005	282.14
New Zealand	2005	277
Mozambique	2005	254.54
Kazakhstan	2005	247.77
Iraq	2005	242.14
Cyprus	2005	231
Republic of Moldova	2005	221.33
Suriname	2005	180.6
Malawi	2005	177.49
Czechia	2005	159.44
Austria	2005	144.1
Croatia	2005	114
China, Macao SAR	2005	104
Slovenia	2005	97.12
Kyrgyzstan	2005	90.9
Switzerland	2005	77.8
Rwanda	2005	69.82
Togo	2005	67.7
Nepal	2005	65.2
Guyana	2005	64.18
Tajikistan	2005	61.7
Slovakia	2005	54.62
Mali	2005	53.67
Madagascar	2005	53.11
Ireland	2005	50
Ethiopia	2005	45.9
Armenia	2005	41.27
Denmark	2005	36
Sweden	2005	36
Finland	2005	31.47
Niger	2005	24.75
China, Hong Kong SAR	2005	23
The former Yugoslav Republic of Macedonia	2005	17
Latvia	2005	15.1
French Polynesia	2005	14.75
Burundi	2005	14.21
Bahrain	2005	10.12
Norway	2005	7.09
Estonia	2005	7
Lithuania	2005	6.8
Saint Kitts and Nevis	2005	4.2
Bhutan	2005	3
Brunei Darussalam	2005	1.45
Mauritania	2005	1.1
Cook Islands	2005	1.04
Iceland	2005	1
Timor-Leste	2005	0.59
Lesotho	2005	0.03
United States of America	2004	91625.6
Brazil	2004	43192
Japan	2004	22772.5
India	2004	21489
Thailand	2004	18783
Colombia	2004	16181.4
Mexico	2004	15515.4
Turkey	2004	13768
Bangladesh	2004	13214.9
Italy	2004	12980
Spain	2004	12452
Ecuador	2004	9835.53
Morocco	2004	9510
Republic of Korea	2004	8958
Australia	2004	8120
Iran (Islamic Republic of)	2004	7234
Algeria	2004	4453.23
Bolivia (Plurinational State of)	2004	4345.5
China, Taiwan Province of	2004	3297
Peru	2004	3013.98
Cameroon	2004	2718.73
Greece	2004	2627
Ukraine	2004	2537.2
France	2004	2460
Canada	2004	2168
Hungary	2004	1640
Costa Rica	2004	1570
Netherlands	2004	1439.73
Chile	2004	1436.32
Guatemala	2004	1379.67
Nicaragua	2004	1306.58
Ghana	2004	1278.68
Germany	2004	1201.66
United Kingdom	2004	1200.59
Panama	2004	1194.63
Romania	2004	876.3
Belgium	2004	848
Occupied Palestinian Territory	2004	807.8
Jordan	2004	752
Mauritania	2004	697.7
Mauritius	2004	642
Bahamas	2004	604.98
Myanmar	2004	513.69
Gambia	2004	502
Poland	2004	494
Uruguay	2004	489.89
Yemen	2004	468.02
Togo	2004	445.74
Serbia and Montenegro	2004	438
Portugal	2004	409
Kazakhstan	2004	337.29
Republic of Moldova	2004	272.91
New Zealand	2004	272
Dominican Republic	2004	262.74
Iraq	2004	231.11
Cyprus	2004	215
Mozambique	2004	185.25
Croatia	2004	167
Suriname	2004	166.2
Czechia	2004	165.11
Kyrgyzstan	2004	122.2
Austria	2004	119.1
Slovenia	2004	99.99
China, Macao SAR	2004	96
Rwanda	2004	94.07
Switzerland	2004	75.5
Slovakia	2004	73.45
Guyana	2004	73.34
Tajikistan	2004	59.8
The former Yugoslav Republic of Macedonia	2004	51
Nepal	2004	44.83
Ireland	2004	39
Armenia	2004	30.68
Sweden	2004	28
China, Hong Kong SAR	2004	26
Finland	2004	25.14
Denmark	2004	22
Latvia	2004	18.3
French Polynesia	2004	14.8
Burundi	2004	13.98
Madagascar	2004	13.38
Bhutan	2004	13.08
Norway	2004	9.74
Bahrain	2004	9.25
Malawi	2004	7
Lithuania	2004	5.7
Saint Kitts and Nevis	2004	4.15
Estonia	2004	2
Burkina Faso	2004	1.06
Iceland	2004	1
Cook Islands	2004	0.84
Timor-Leste	2004	0.8
Lesotho	2004	0.05
United States of America	2003	79378.6
Brazil	2003	34049
Japan	2003	24795.1
India	2003	22694
Mexico	2003	13244.6
Turkey	2003	11913
Bangladesh	2003	11833.3
Spain	2003	11645
Colombia	2003	11430.4
Italy	2003	11021
Thailand	2003	9790
Republic of Korea	2003	9332
Iran (Islamic Republic of)	2003	8528
Australia	2003	7257
Chile	2003	5226
China, Taiwan Province of	2003	3506
Bolivia (Plurinational State of)	2003	3421.7
Canada	2003	2848
Peru	2003	2753.88
Greece	2003	2663
Cameroon	2003	2481.98
Ecuador	2003	2460.75
France	2003	2224
Ukraine	2003	2022.7
Costa Rica	2003	1700
Nicaragua	2003	1594.94
Netherlands	2003	1510.76
Guatemala	2003	1496.21
Hungary	2003	1439
United Kingdom	2003	1328.27
Jordan	2003	1110
Germany	2003	1038.14
Romania	2003	1031.7
Panama	2003	995.65
Belgium	2003	839
Mauritius	2003	809
Occupied Palestinian Territory	2003	808.4
Yemen	2003	653.98
Bahamas	2003	617.13
Poland	2003	560
Myanmar	2003	541.49
Serbia and Montenegro	2003	519
Portugal	2003	505
Uruguay	2003	468.26
New Zealand	2003	357
Gambia	2003	340
Kazakhstan	2003	334.6
Togo	2003	261.73
Suriname	2003	256.8
Republic of Moldova	2003	255.7
Cyprus	2003	220
Czechia	2003	139.89
Slovenia	2003	118.5
Kyrgyzstan	2003	108.6
Dominican Republic	2003	108.41
Austria	2003	108.2
Burkina Faso	2003	101.42
Mozambique	2003	99.63
China, Macao SAR	2003	99
Switzerland	2003	89.4
Rwanda	2003	73.63
Slovakia	2003	56.72
Denmark	2003	46
Ireland	2003	42
The former Yugoslav Republic of Macedonia	2003	42
China, Hong Kong SAR	2003	41
Sweden	2003	41
Finland	2003	37.98
Armenia	2003	20.89
Burundi	2003	18.52
Norway	2003	13.55
Madagascar	2003	12.94
Latvia	2003	12.4
Lithuania	2003	7.1
Estonia	2003	5
Bhutan	2003	4.87
Bahrain	2003	4.52
Saint Kitts and Nevis	2003	3.65
Mauritania	2003	3.22
Timor-Leste	2003	2.1
Iceland	2003	1
Cook Islands	2003	0.84
United States of America	2002	90264.8
Brazil	2002	29208
Japan	2002	23363.2
Turkey	2002	13086
Spain	2002	11630
Italy	2002	10697
Bangladesh	2002	10310.3
Colombia	2002	9875.16
Mexico	2002	9850.56
Republic of Korea	2002	9556
Iran (Islamic Republic of)	2002	8408
Australia	2002	5966
Chile	2002	5078
China, Taiwan Province of	2002	3507
Greece	2002	3056
Peru	2002	2869.58
France	2002	2308
Cameroon	2002	2084.59
Nicaragua	2002	1880.25
Costa Rica	2002	1855
Canada	2002	1711
United Kingdom	2002	1519.72
Netherlands	2002	1466.39
Germany	2002	1412.29
Hungary	2002	1307
Yemen	2002	1292.33
Ghana	2002	1090
Romania	2002	1057.8
Panama	2002	948.14
Jordan	2002	846
Occupied Palestinian Territory	2002	812.6
Belgium	2002	806
Mauritius	2002	755
Bahamas	2002	673.74
Serbia and Montenegro	2002	558
Myanmar	2002	519.78
Poland	2002	463
Portugal	2002	443
New Zealand	2002	385
Ecuador	2002	355.54
Kazakhstan	2002	317.67
Suriname	2002	274.79
Uruguay	2002	269.47
Iraq	2002	246.65
Gambia	2002	244
Republic of Moldova	2002	239.1
Cyprus	2002	211
Madagascar	2002	200.6
Czechia	2002	171.77
Kyrgyzstan	2002	121.4
Slovenia	2002	100.7
Austria	2002	97.3
Switzerland	2002	90.2
China, Macao SAR	2002	87
Slovakia	2002	82.48
The former Yugoslav Republic of Macedonia	2002	54
Finland	2002	52.8
Ireland	2002	47
Sweden	2002	46
Denmark	2002	43
Burundi	2002	31.57
China, Hong Kong SAR	2002	30
Latvia	2002	14.7
French Polynesia	2002	12.08
Norway	2002	10.05
Lithuania	2002	6.2
Mozambique	2002	6.04
Estonia	2002	6
Saint Kitts and Nevis	2002	3.65
Mauritania	2002	3.2
Bhutan	2002	2.78
Iceland	2002	1
Cook Islands	2002	0.64
Timor-Leste	2002	0.03
United States of America	2001	79378.6
Brazil	2001	29799
Japan	2001	26227.3
Mexico	2001	15226
Turkey	2001	13169
Bangladesh	2001	11936.8
Spain	2001	11781
Colombia	2001	11521.4
Pakistan	2001	10611
Republic of Korea	2001	9880
Viet Nam	2001	9661
Iran (Islamic Republic of)	2001	9050
Italy	2001	8874
Australia	2001	7322
Peru	2001	2847.53
China, Taiwan Province of	2001	2821
Greece	2001	2638
France	2001	2488
Canada	2001	1923
Paraguay	2001	1706
United Kingdom	2001	1568.72
Costa Rica	2001	1468
Nicaragua	2001	1448.7
Germany	2001	1308.7
Netherlands	2001	1283.66
Romania	2001	1109.7
Ecuador	2001	1034
Syrian Arab Republic	2001	994
Panama	2001	936.24
Dominican Republic	2001	900
Belgium	2001	893.2
Serbia and Montenegro	2001	631
Mauritius	2001	605
Bahamas	2001	574.2
Poland	2001	549
Kazakhstan	2001	448.83
Myanmar	2001	418.59
Portugal	2001	415
Belize	2001	405
Kenya	2001	303
Cyprus	2001	302
Hungary	2001	298
New Zealand	2001	249
Iraq	2001	228.65
Gambia	2001	226
Republic of Moldova	2001	224.55
Senegal	2001	198.22
Uruguay	2001	187.02
Czechia	2001	156.89
Ethiopia	2001	153
Cameroon	2001	113
Kyrgyzstan	2001	109.3
Austria	2001	99
Switzerland	2001	94.5
Guinea-Bissau	2001	82
Slovenia	2001	81
Denmark	2001	71
Rwanda	2001	69
Ireland	2001	66
The former Yugoslav Republic of Macedonia	2001	66
Slovakia	2001	50.11
Ghana	2001	47
Mauritania	2001	39.09
Niger	2001	31
Finland	2001	27.85
Eritrea	2001	27.5
Malta	2001	23.5
Burundi	2001	22.43
Madagascar	2001	22.32
Sweden	2001	21
China, Hong Kong SAR	2001	20
Latvia	2001	19.2
Norway	2001	8.43
Lithuania	2001	7
Bahrain	2001	6
Cabo Verde	2001	4
Estonia	2001	3
Saint Kitts and Nevis	2001	2.75
Iceland	2001	0.56
United States of America	2000	100244
Brazil	2000	28382
Japan	2000	27292.3
Mexico	2000	18878
Turkey	2000	13910
Pakistan	2000	13741
Colombia	2000	12743
Spain	2000	10470
Iran (Islamic Republic of)	2000	8888
Italy	2000	8859
Republic of Korea	2000	8625
Viet Nam	2000	8428
Australia	2000	7493
South Africa	2000	6158
Thailand	2000	5278
France	2000	3103
Greece	2000	2864
China, Taiwan Province of	2000	2623
Costa Rica	2000	2359
Canada	2000	2059
Bangladesh	2000	1909
Ecuador	2000	1842
Peru	2000	1762
Netherlands	2000	1714
United Kingdom	2000	1657.47
Nicaragua	2000	1516.19
Guatemala	2000	1476
Germany	2000	1380.35
Honduras	2000	1262
Romania	2000	1239.3
Syrian Arab Republic	2000	1219
Yemen	2000	933
Belgium	2000	925.5
Bahamas	2000	806.56
Dominican Republic	2000	794
Paraguay	2000	765
Kazakhstan	2000	707.73
Serbia and Montenegro	2000	601
Poland	2000	571
Belize	2000	502
Panama	2000	489.37
Portugal	2000	476
Mauritius	2000	439
Hungary	2000	388
Sri Lanka	2000	377.71
Kenya	2000	367
Senegal	2000	346.28
New Zealand	2000	289
Gambia	2000	269
Malawi	2000	257
Sudan (former)	2000	252
Republic of Moldova	2000	247.6
Cyprus	2000	234.6
Iraq	2000	204
Uruguay	2000	182.05
Czechia	2000	147.52
Austria	2000	104.5
Slovenia	2000	99
Switzerland	2000	97.1
Oman	2000	91.19
Cameroon	2000	85
Kyrgyzstan	2000	71.5
Niger	2000	62
Jordan	2000	61
Qatar	2000	60
Madagascar	2000	59.45
Suriname	2000	58
The former Yugoslav Republic of Macedonia	2000	57
Ireland	2000	55
Denmark	2000	53
Ghana	2000	47
Malta	2000	47
Finland	2000	44.21
Slovakia	2000	39.66
Ethiopia	2000	38
Rwanda	2000	36
Burundi	2000	30.15
Sweden	2000	22
China, Hong Kong SAR	2000	19
Latvia	2000	18.7
Norway	2000	9.96
Lithuania	2000	7
Haiti	2000	6.6
Bahrain	2000	6.05
Cabo Verde	2000	3
Estonia	2000	3
Saint Kitts and Nevis	2000	2.85
Samoa	2000	0.59
Iceland	2000	0.56
Cook Islands	2000	0.51
Lao People's Democratic Republic	2000	0.51
Bhutan	2000	0.22
Comoros	2000	0.05
