# Supplementary material for: The dilemma of agricultural pollination in Brazil: Beekeeping growth and insecticide use
Source: PLoS One. 2018 Jul 6;13(7):e0200286. doi: 10.1371/journal.pone.0200286 (PMC6034858; doi:10.1371/journal.pone.0200286)
Supplement: S3 Table — Reference year, 2015. United Nations Food and Agriculture Organization (http://www.fao.org/faostat/en/#data). (XLSX) [file pone.0200286.s004.xlsx]

## Sheet: Area, Insectices, Organic
Country	Agricultural_area	Insecticides	Agricultural_area_Organic		* Unit (1000 ha)
Antigua_and_Barbuda	9	8.82	NA		** Reference Year 2015
Austria	2718.45	216.8	552.1
Brazil	282589	71663	750
Bulgaria	5011.9	286.4	118.6
Chile	15785	7737	20
Colombia	44665.6	3624	31.6
Croatia	1537.6	139.2	75.9
Czechia	4213	252.8	478.1
Denmark	2611	68	166.79
Estonia	993.6	27.6	155.8
Finland	2273.4	18.62	NA
France	28726.9	3271.1	1318
Germany	16731	1219.5	1088.8
Greece	7783	3178	407.1
Hungary	5347	826.6	129.7
Iceland	1872	0	9.8
Ireland	4430	70	73
Italy	12945	6382.5	1493
Korea	1736	6274	18.1
Latvia	1884.5	17.4	231.6
Lithuania	3006	27.6	213.6
Mauritius	85	963	0
Moldova	2458.9	296	NA
Montenegro	231.4	8	3.3
Netherlands	1837	326.5	49.27
Norway	986.1	5.82	47.64
Poland	14371	1539.5	580.7
Portugal	3699.97	242.2	241.4
Romania	13835	716.31	245.9
Slovakia	1921.6	99.6	181.9
Slovenia	616.63	38.04	42.19
Spain	26266	6825	1968.5
Swaziland	1222	102.9	0.57
Sweden	3039.8	36	519
Taiwan	796.6	2675	NA
Turkey	38546	9693	842
United_Kingdom	17138	600.55	495.9
Uruguay	14449.6	450.7	1307.4
